# Supplementary material for: Identification and Characterization of Crr1a, a Gene for Resistance to Clubroot Disease (Plasmodiophora brassicae Woronin) in Brassica rapa L
Source: PLoS One. 2013 Jan 30;8(1):e54745. doi: 10.1371/journal.pone.0054745 (PMC3559844; doi:10.1371/journal.pone.0054745)
Supplement: Table S1 — Sequences of primers used in this study. (XLS) [file pone.0054745.s006.xls]

## Sheet: Crr1_Table_S1
Table S1. Sequences of primers used in this study
Primer name	Sequence (5'-3')	Use	Remarks
crr1_Fsph	ACATGCATGCACCAAAGAGATTGTGCTGCAG	Cloning of promoter region of Crr1G004	SphI site is underlined.
crr1_Rsm	TCCCCCGGGTTTCAAAAAGCTGCCTTTTTTTTTTAC	Cloning of promoter region of Crr1G004	SmaI site is underlined.
crr1_Fsm	TCCCCCGGGATGAAATTTCAATCGTTTTTG	Amplification of full-length cDNA of Crr1G004	SmaI site is underlined.
crr1_R2	CCTTGATATTTAAGATAAACAACGGAATG	Amplification of full-length cDNA of Crr1G004
crr1_Int2_F	TTTCCACATGATGATGAAGCTC	Amplification of Intron2
crr1_Int2_R	ATCGGGAATGTTCTCCAATCTA	Amplification of Intron2
crr1_Int3_F	AGTGACCAAGCCTTTGAAAGAA	Amplification of Intron3
crr1_Int3_R	CTTGAACATCCAGAGAGTTC	Amplification of Intron3
crr1_GSP1	TGGCTAAAGAGAGATCTGGCGATGGTG	5' RACE (1st round), RT-PCR for Crr1aG004 (reverse)
crr1_GSP10	TAACCAGCAATTGTGGCCACCTTCTCC	5' RACE (2nd round)
crr1_GSP4	TGTTGCTGTGGAAGGTCGTCTTCGTGTT	3' RACE
crr1_QPCR_3F	TTGCGAGGGTAAAAGTAAGGAG	RT-PCR for Crr1aG004 (forward)
crr1a_GOsA_F2	CCTGACGACGTTGAGCCT	Real-time PCR for Crr1aG004 (forward)
crr1a_G_R2	CGAATAGAATCTGGGCAAAATAC	Real-time PCR for Crr1aG004 (reverse)
